# Supplementary material for: Intracranial compliance is associated with symptoms of orthostatic intolerance in chronic fatigue syndrome
Source: PLoS One. 2018 Jul 3;13(7):e0200068. doi: 10.1371/journal.pone.0200068 (PMC6029803; doi:10.1371/journal.pone.0200068)
Supplement: S1 File — (XLSX) [file pone.0200068.s001.xlsx]

## Sheet: manuscript_data
pid	group	sex	age	height (cm)	weight (kg)	BMI	dur_symptoms (years)	employment	Years_edu	mobility	IPAQ_MET	IPAQ_categ	BP_sys	BP_dia	ppVolChange	ppPPpressure	ICCI	greyCBF	ASP_OI	ASP_SYN	ASP_OISYN	FIS	FIS_cogn	FIS_phys	FIS_soc	SF36_phys	SF36_ment
1	1	1	54	156	76.3	31.3527	0	0	11	1	33	LOW	138.457	90.257	0.606839	0.036713	16.5293	71.237	15	0	15	147	39	36	72	16.67	34.77
4	1	1	68	168	70	24.8016	13	0	15	2	0	LOW	131.507	76.6915	0.824255	0.062263	13.2383	61.834	7	0	7	56	10	24	22	26.44	54.28
5	1	1	47	178	77	24.3025	16	1	21	2	2439	MODERATE	97.338	65.537	0.454047	0.061767	7.35096	82.9495	11	0	11	86	19	27	40	24.78	42.47
6	1	1	49	166.5	81.3	29.3266	10	0	11	2	2079	MODERATE	114.953	78.65	0.429264	0.033822	12.6919	82.5861	8	0	8	149	40	40	69	14.44	42.76
8	1	2	64	190	98.5	27.2853	9	0	13	2	2788.8	MODERATE	115.561	77.9757	0.626302	0.04429	14.1409	60.448	12	0	12	39	10	18	11	26.89	40.15
9	1	1	45	155	69.9	29.0947	7	1	20	2	897	MODERATE	137.081	106.431	0.418174	0.036002	11.6153	67.7765	8	0	8	31	9	11	11	34.74	54.23
10	1	2	67	183	88.3	26.3669	16	0	10	2	2358	MODERATE	116.382	75.716	0.643321	0.052229	12.3173	49.3312	0	0	0	14	3	4	7	56.45	40.37
11	1	2	60	171.3	76.9	26.2067	29	0	11	2	99	LOW	110.288	72.09	0.757304	0.054056	14.0096	61.349	12	0	12	131	33	34	64	18.06	44.21
14	1	2	61	176.2	75.9	24.4472	7	0	11	2	1485	MODERATE	122.149	86.75	0.120679	0.030302	3.98254	80.257	10	0	10	77	19	24	34	31.43	44.94
15	1	1	46	176	74.3	23.9863	11	2	11	2	1386	MODERATE	109.027	77.498	0.834917	0.054663	15.2739	61.422	12	0	12	131	30	34	67	9.9	54.42
16	1	1	51	160	108.7	42.4609	35	0	18	2			155.816	94.34	0.693288	0.042849	16.1798	71.631	2	0	2	121	31	28	62	17.65	45.84
17	1	1	56	156	85	34.9277	9	0	20	2	925.5	MODERATE	152.1	93.93	0.531503	0.062017	8.57028	65.104	6	0	6	83	21	25	37	21.12	49.02
19	1	1	26	170	57.5	19.8962	5	0	15	1	0	LOW	104.314	66.876	0.637327	0.076049	8.38048	81.295	16	0	16	114	26	33	55	8.46	48.67
21	1	1	37	156	55.5	22.8057	16	1	22	2	735	MODERATE	99.573	63.86	0.261463	0.048229	5.42128	65.162	9	0	9	52	22	7	23	47.47	34.21
22	1	2	55	179	70.7	22.0655	12	0	12	2	198	LOW	96.0035	59.6015	0.63177	0.059139	10.6828	67.145	10	2	12	85	22	34	29	17.06	50.05
23	1	1	51	160	94.7	36.9922	25	0	19	1	0	LOW	142.336	85.152	0.625106	0.065222	9.58428	69.147	16	0	16	144	39	35	70	11.11	41.61
30	1	2	60	179.5	88	27.312	3	0	20	2	2133	MODERATE	123.206	81.26	0.898533	0.038084	23.5935	49.028	4	0	4	107	30	23	54	33.22	45.19
31	1	2	35	191.5	102	27.8139	2	2	18	2	396	LOW	121.479	74.972	0.697236	0.050881	13.7033	69.745	6	0	6	90	22	28	40	30.38	48.75
33	1	2	37	183	93	27.7703	25	1	14	2	0	LOW	119.982	75.698	0.833472	0.053752	15.5059	69.518	9	0	9	115	30	29	56	30.4	31.12
35	1	1	39	172.5	75.9	25.5072	1	1	20	2	148.5	LOW	117.254	57.326	0.774653	0.05897	13.1364	91.273	11	0	11	48	1	23	24	20.55	59.71
36	1	1	28	171.3	55	18.7434	8	0	14	2	0	LOW	106.628	72.367	0.479378	0.08732	5.4899	75.392	12	0	12	93	20	26	47	13.84	50.29
37	1	2	47	188.4	80	22.5387	12	1	12	2	1220	MODERATE	115.409	74.681	0.581859	0.055023	10.5748	67.843	9	0	9	58	18	17	23	31.87	51.38
39	1	1	42	166	64.3	23.3343	26	0	19	1	0	LOW	101.884	69.126	0.335865	0.04643	7.23379	57.316	3	0	3	96	20	30	46	16.09	50.21
40	1	1	23	160	64.8	25.3125	3	0	14	2	0	LOW	100.672	65.2495	1.12683	0.106124	10.618	95.174	8	0	8	61	8	25	28	19.53	50.35
41	1	1	38	168	98.6	34.9348	6	0	18	2	0	LOW	133.647	84.857	0.250177	0.059842	4.18063	77.286	10	0	10	112	37	29	46	18.22	48.19
45	1	1	47	178	66.6	21.0201	4	1	17	2	1566	MODERATE	107.66	72.068	0.398535	0.056662	7.03355	88.343	7	0	7	66	12	21	33	24.69	55.13
46	1	1	43	170	65.6	22.699	25	2	18	2	372	LOW	91.74	58.008	0.712154	0.061675	11.5469	77.141	11	0	11	65	15	22	28	43.77	37.26
48	1	1	41	162.5	49.3	18.6698	25	0	12	2	0	LOW	117.227	76.237	0.235841	0.037982	6.20928	66.824	6	0	6	78	12	26	40	21.97	45.71
50	1	1	28	165	73.1	26.8503	1	0	21	1	0	LOW	100.257	63.829	0.334631	0.06026	5.55312	91.172	12	2	14	140	37	36	67	15.79	36.65
51	1	1	39	158	55.1	22.0718	2	2	16	1	198	LOW	106.646	75.401	0.506842	0.057371	8.83446	60.953	11	0	11	124	32	32	60	9.65	50.24
52	1	1	41	161	53.5	20.6396	14	0	16	2	0	LOW	108.067	74.351	0.820976	0.097125	8.45278	85.492	16	0	16	88	21	30	37	16.2	54.54
55	1	1	37	166	85.1	30.8826	6	2	16	2	4185	HIGH	121.102	79.592	0.518353	0.051556	10.0542	81.143	10	2	12	81	24	30	27	24.88	57.14
56	1	1	45	166.5	87.5	31.5631	10	0	11	2	66	LOW	110.47	78.746	0.692407	0.043435	15.9412	60.601	8	0	8	102	26	30	46	16.24	42.37
59	1	1	61	158	56.7	22.7127	23	0	18	2	636	MODERATE	102.057	64.184	0.502763	0.094416	5.32498	81.852	8	0	8	118	31	29	58	23.74	45.81
60	1	1	31	174	71	23.4509	17	0	12	2	412.5	LOW	125.342	84.592	0.516102	0.064469	8.00543	81.022	12	0	12	106	27	31	48	24.28	54.53
62	1	1	26	171	55.2	18.8776	8	0	16	2	742.5	MODERATE	104.394	71.194	0.601744	0.048127	12.5033	63.124	10	2	12	84	24	21	39	28.14	38.11
63	1	2	48	195	96.5	25.378	30	1	11	2	0	LOW	109.85	75.128	0.253712	0.070674	3.58989	65.3239	12	2	14	95	24	28	43	16.99	44.24
64	1	1	41	167	67.8	24.3107	21	1	14	2	0	LOW	112.04	70.013	1.18122	0.051559	22.9101	72.451	8	0	8	63	14	23	26	17.41	55.32
70	1	1	43	162	66.2	25.2248	4	0	18	1	60	LOW	105.514	69.215	0.916768	0.050092	18.3017	77.283	4	2	6	89	29	27	33	22.11	53.86
74	1	1	54	167	73.2	26.2469	21	1	15	2			118.502	75.272	0.848376	0.035268	24.0551	53.62	0	0	0	67	22	19	26	24.8	54.42
925	2	2	59	176	85.5	27.602		1	19	2	1149	MODERATE	115.485	74.426	0.313419	0.06519	4.80778	91.625	9	0	9					56.49	58.99
961	2	1	61	157	91.8	37.2429		0	18	2	247.5	LOW	128.073	81.344	0.459168	0.020577	22.3146	57.139	0	0	0					24.24	56.8
967	2	1	53	165	61.9	22.7365		0	11	2	1386	MODERATE	101.675	72.09	0.37822	0.057202	6.61201	85.162	0	0	0					50.48	60.16
968	2	1	25	169	66	23.1084		0	18	2	693	MODERATE	101.341	61.499	0.578759	0.058924	9.82213	86.237	0	0	0					53.66	54.19
969	2	1	63	166.5	79	28.497		0	13	2	1680	MODERATE	102.749	71.45	0.428868	0.056274	7.62107	73.463	0	0	0					58.7	56.67
971	2	2	65	178	92.5	29.1945		0	12	2	876	LOW	120.714	77.418	0.69893	0.041043	17.0292	47.932	0	0	0					56.15	56.26
972	2	1	62	160	67.8	26.4844		0	18	2			102.633	70.606	0.236723	0.016512	14.3364	81.099	4	0	4					60.29	43.79
973	2	2	28	174	82.8	27.3484		0	20	2	1770	MODERATE	119.543	79.947	1.03517	0.049399	20.9553	59.895	0	0	0					58.59	57.81
975	2	1	40	175	76	24.8163		2	22	2	3390	HIGH	107.005	74.831	0.533188	0.049639	10.7413	62.308	0	0	0					58.34	58.87
977	2	1	38	152	47.6	20.6025		1	16	2	1440	MODERATE	105.251	72.693	0.333759	0.081719	4.08423	78.716	0	0	0					56.57	54.62
group: 1=CFS, 2=HV
sex: 1=female, 2=male
employment: 0=unemployed, 1 part-time, 2=full-time
mobility: 0=not mobile, 1=walk with help, 2=walk unaided
